# Supplementary material for: In Vitro and In Silico Based Approaches to Identify Potential Novel Bacteriocins from the Athlete Gut Microbiome of an Elite Athlete Cohort
Source: Microorganisms. 2022 Mar 24;10(4):701. doi: 10.3390/microorganisms10040701 (PMC9025905; doi:10.3390/microorganisms10040701)
Supplement: Supplementary file 1 [file microorganisms-10-00701-s001.zip]

Archive with 2 entries (2 files):
- Supplementary_Figures.pdf
- SupplementaryExcelSheetS1_MAG_bins.xlsx
