# Supplementary material for: In Vitro and In Silico Based Approaches to Identify Potential Novel Bacteriocins from the Athlete Gut Microbiome of an Elite Athlete Cohort
Source: Microorganisms. 2022 Mar 24;10(4):701. doi: 10.3390/microorganisms10040701 (PMC9025905; doi:10.3390/microorganisms10040701)
Supplement: Supplementary file 1 [file microorganisms-10-00701-s001.zip › SupplementaryExcelSheetS1_MAG_bins.xlsx]

## Sheet: E.faecali_Bins
MAG bins recovered with Taregeted approach	------------------------------	------------	------------	----------------	-----	---------	-----	--	----	-----	---------------	----------------	------------------------
Bin Id	Marker lineage	# genomes	# markers	# marker sets	0	1	2	3	4	5+	Completeness	Contamination	Strain heterogeneity
-----------------------------	------------------------------	------------	------------	----------------	-----	---------	-----	--	----	-----	---------------	----------------	------------------------
Ol025_S5_faecaliscontigs	o__Lactobacillales (UID544)	293	475	267	307	153	15	0	0	0	32.26	1.78	26.67
OM019_S17_faecaliscontigs	o__Lactobacillales (UID544)	293	475	267	420	53	2	0	0	0	11.48	0.56	0
OM070_S36_faecaliscontigs	k__Bacteria (UID203)	5449	104	58	95	9	0	0	0	0	3.9	0	0
OM034_S23_faecaliscontigs	k__Bacteria (UID203)	5449	104	58	95	9	0	0	0	0	3.53	0	0
OM063_S31_faecaliscontigs	k__Bacteria (UID203)	5449	104	58	98	5	1	0	0	0	3.21	1.72	0
OM007_S11_faecaliscontigs	k__Bacteria (UID203)	5449	104	58	100	4	0	0	0	0	2.04	0	0
OM002_S7_faecaliscontigs	k__Bacteria (UID203)	5449	104	58	100	4	0	0	0	0	2.04	0	0
OM014_S15_faecaliscontigs	k__Bacteria (UID203)	5449	102	57	99	3	0	0	0	0	1.75	0	0
OM006_S10_faecaliscontigs	k__Bacteria (UID203)	5449	102	57	100	2	0	0	0	0	1.75	0	0
OM069_S35_faecaliscontigs	k__Bacteria (UID203)	5449	103	58	101	2	0	0	0	0	1.72	0	0
OM058_S27_faecaliscontigs	k__Bacteria (UID203)	5449	104	58	103	1	0	0	0	0	1.72	0	0
OM072_S37_faecaliscontigs	k__Bacteria (UID203)	5449	104	58	101	3	0	0	0	0	1.18	0	0
OM009_S13_faecaliscontigs	root (UID1)	5656	56	24	55	1	0	0	0	0	1.04	0	0
OM008b_S12_faecaliscontigs	k__Bacteria (UID203)	5449	104	58	103	1	0	0	0	0	0.86	0	0
OM035_S24_faecaliscontigs	k__Bacteria (UID203)	5449	104	58	102	2	0	0	0	0	0.5	0	0
OM033a_S21_faecaliscontigs	k__Bacteria (UID203)	5449	104	58	102	2	0	0	0	0	0.5	0	0
OM046_S65_faecaliscontigs	k__Bacteria (UID203)	5449	104	58	101	3	0	0	0	0	0.47	0	0
OL023_S4_faecaliscontigs	k__Bacteria (UID203)	5449	104	58	103	1	0	0	0	0	0.34	0	0
OM064_S32_faecaliscontigs	k__Bacteria (UID203)	5449	104	58	102	2	0	0	0	0	0.31	0	0
OM011_S14_faecaliscontigs	k__Bacteria (UID203)	5449	104	58	102	2	0	0	0	0	0.31	0	0
OL002_S1_faecaliscontigs	k__Bacteria (UID203)	5449	104	58	102	2	0	0	0	0	0.31	0	0
OM062_S30_faecaliscontigs	k__Bacteria (UID203)	5449	104	58	103	1	0	0	0	0	0.16	0	0
OM037_S25_faecaliscontigs	k__Bacteria (UID203)	5449	104	58	103	1	0	0	0	0	0.16	0	0
OM004_S8_faecaliscontigs	k__Bacteria (UID203)	5449	104	58	103	1	0	0	0	0	0.16	0	0
OM068_S34_faecaliscontigs	root (UID1)	5656	56	24	56	0	0	0	0	0	0	0	0
OM065_S33_faecaliscontigs	root (UID1)	5656	56	24	56	0	0	0	0	0	0	0	0
OM061_S29_faecaliscontigs	root (UID1)	5656	56	24	56	0	0	0	0	0	0	0	0
OM059_S28_faecaliscontigs	root (UID1)	5656	56	24	56	0	0	0	0	0	0	0	0
OM040_S26_faecaliscontigs	root (UID1)	5656	56	24	56	0	0	0	0	0	0	0	0
OM033c_S22_faecaliscontigs	root (UID1)	5656	56	24	56	0	0	0	0	0	0	0	0
OM033b_S66_faecaliscontigs	root (UID1)	5656	56	24	56	0	0	0	0	0	0	0	0
OM032_S20_faecaliscontigs	root (UID1)	5656	56	24	56	0	0	0	0	0	0	0	0
OM022_S19_faecaliscontigs	root (UID1)	5656	56	24	56	0	0	0	0	0	0	0	0
OM020_S18_faecaliscontigs	root (UID1)	5656	56	24	56	0	0	0	0	0	0	0	0
OM018_S16_faecaliscontigs	root (UID1)	5656	56	24	56	0	0	0	0	0	0	0	0
OM008a_S67_faecaliscontigs	root (UID1)	5656	56	24	56	0	0	0	0	0	0	0	0
OM005_S9_faecaliscontigs	root (UID1)	5656	56	24	56	0	0	0	0	0	0	0	0
OM001_S6_faecaliscontigs	root (UID1)	5656	56	24	56	0	0	0	0	0	0	0	0
OL022_S3_faecaliscontigs	root (UID1)	5656	56	24	56	0	0	0	0	0	0	0	0
OL021_S2_faecaliscontigs	root (UID1)	5656	56	24	56	0	0	0	0	0	0	0	0
-----------------------------	------------------------------	------------	------------	----------------	-----	---------	-----	--	----	-----	---------------	----------------	------------------------

## Sheet: E.faecium_Bins
----------------------------	----------------------------------	------------	------------	----------------	---------	-----	--	----	----	-----	---------------	----------------	------------------------
Bin Id	Marker lineage	# genomes	# markers	# marker sets	0	1	2	3	4	5+	Completeness	Contamination	Strain heterogeneity
----------------------------	----------------------------------	------------	------------	----------------	---------	-----	--	----	----	-----	---------------	----------------	------------------------
OM063_S31_faeciumcontigs	k__Bacteria (UID203)	5449	104	58	97	7	0	0	0	0	5.36	0	0
Ol025_S5_faeciumcontigs	f__Enterobacteriaceae (UID5121)	138	1161	336	1093	66	2	0	0	0	4.94	0.33	0
OM002_S7_faeciumcontigs	k__Bacteria (UID203)	5449	104	58	92	12	0	0	0	0	4.34	0	0
OM061_S29_faeciumcontigs	root (UID1)	5656	56	24	55	1	0	0	0	0	4.17	0	0
OM032_S20_faeciumcontigs	root (UID1)	5656	56	24	55	1	0	0	0	0	4.17	0	0
OM070_S36_faeciumcontigs	k__Bacteria (UID203)	5449	104	58	100	4	0	0	0	0	3.76	0	0
OM072_S37_faeciumcontigs	k__Bacteria (UID203)	5449	104	58	100	4	0	0	0	0	2.9	0	0
OM019_S17_faeciumcontigs	k__Bacteria (UID203)	5449	104	58	98	6	0	0	0	0	2.51	0	0
OM007_S11_faeciumcontigs	k__Bacteria (UID203)	5449	104	58	99	5	0	0	0	0	2.35	0	0
OM009_S13_faeciumcontigs	k__Bacteria (UID203)	5449	104	58	101	3	0	0	0	0	2.04	0	0
OM034_S23_faeciumcontigs	k__Bacteria (UID203)	5449	104	58	96	8	0	0	0	0	1.96	0	0
OM069_S35_faeciumcontigs	k__Bacteria (UID203)	5449	104	58	102	2	0	0	0	0	1.88	0	0
OM004_S8_faeciumcontigs	k__Bacteria (UID203)	5449	104	58	102	2	0	0	0	0	1.88	0	0
OM020_S18_faeciumcontigs	k__Bacteria (UID203)	5449	104	58	100	3	1	0	0	0	1.33	0.16	0
OM065_S33_faeciumcontigs	k__Bacteria (UID203)	5449	104	58	103	1	0	0	0	0	0.86	0	0
OM008b_S12_faeciumcontigs	k__Bacteria (UID203)	5449	103	58	102	1	0	0	0	0	0.86	0	0
OM001_S6_faeciumcontigs	root (UID1)	5656	56	24	55	1	0	0	0	0	0.52	0	0
OM006_S10_faeciumcontigs	k__Bacteria (UID203)	5449	104	58	101	3	0	0	0	0	0.47	0	0
OM011_S14_faeciumcontigs	root (UID1)	5656	56	24	55	1	0	0	0	0	0.46	0	0
OM037_S25_faeciumcontigs	k__Bacteria (UID203)	5449	103	57	101	2	0	0	0	0	0.32	0	0
OM040_S26_faeciumcontigs	k__Bacteria (UID203)	5449	103	57	102	1	0	0	0	0	0.16	0	0
OM068_S34_faeciumcontigs	k__Bacteria (UID203)	5449	104	58	103	1	0	0	0	0	0.16	0	0
OL002_S1_faeciumcontigs	k__Bacteria (UID203)	5449	104	58	103	1	0	0	0	0	0.16	0	0
OM064_S32_faeciumcontigs	root (UID1)	5656	56	24	56	0	0	0	0	0	0	0	0
OM062_S30_faeciumcontigs	root (UID1)	5656	56	24	56	0	0	0	0	0	0	0	0
OM059_S28_faeciumcontigs	root (UID1)	5656	56	24	56	0	0	0	0	0	0	0	0
OM058_S27_faeciumcontigs	root (UID1)	5656	56	24	56	0	0	0	0	0	0	0	0
OM046_S65_faeciumcontigs	root (UID1)	5656	56	24	56	0	0	0	0	0	0	0	0
OM035_S24_faeciumcontigs	root (UID1)	5656	56	24	56	0	0	0	0	0	0	0	0
OM033c_S22_faeciumcontigs	root (UID1)	5656	56	24	56	0	0	0	0	0	0	0	0
OM033b_S66_faeciumcontigs	root (UID1)	5656	56	24	56	0	0	0	0	0	0	0	0
OM033a_S21_faeciumcontigs	root (UID1)	5656	56	24	56	0	0	0	0	0	0	0	0
OM022_S19_faeciumcontigs	root (UID1)	5656	56	24	56	0	0	0	0	0	0	0	0
OM018_S16_faeciumcontigs	root (UID1)	5656	56	24	56	0	0	0	0	0	0	0	0
OM014_S15_faeciumcontigs	root (UID1)	5656	56	24	56	0	0	0	0	0	0	0	0
OM008a_S67_faeciumcontigs	root (UID1)	5656	56	24	56	0	0	0	0	0	0	0	0
OM005_S9_faeciumcontigs	root (UID1)	5656	56	24	56	0	0	0	0	0	0	0	0
OL023_S4_faeciumcontigs	root (UID1)	5656	56	24	56	0	0	0	0	0	0	0	0
OL022_S3_faeciumcontigs	root (UID1)	5656	56	24	56	0	0	0	0	0	0	0	0
OL021_S2_faeciumcontigs	root (UID1)	5656	56	24	56	0	0	0	0	0	0	0	0
----------------------------	----------------------------------	------------	------------	----------------	---------	-----	--	----	----	-----	---------------	----------------	------------------------

## Sheet: E.durans_Bins
---------------------------	-----------------------	------------	------------	----------------	------	----	----	----	----	-----	---------------	----------------	------------------------
Bin Id	Marker lineage	# genomes	# markers	# marker sets	0	1	2	3	4	5+	Completeness	Contamination	Strain heterogeneity
---------------------------	-----------------------	------------	------------	----------------	------	----	----	----	----	-----	---------------	----------------	------------------------
OM033c_S22_duranscontigs	k__Bacteria (UID203)	5449	104	58	98	6	0	0	0	0	9.48	0	0
OM069_S35_duranscontigs	k__Bacteria (UID203)	5449	104	58	97	7	0	0	0	0	8.97	0	0
OM001_S6_duranscontigs	k__Bacteria (UID203)	5449	104	58	98	6	0	0	0	0	5.64	0	0
OM062_S30_duranscontigs	k__Bacteria (UID203)	5449	104	58	99	4	1	0	0	0	5.49	1.72	0
OM034_S23_duranscontigs	k__Bacteria (UID203)	5449	104	58	99	5	0	0	0	0	5.17	0	0
OM033b_S66_duranscontigs	k__Bacteria (UID203)	5449	104	58	100	4	0	0	0	0	4.66	0	0
OM070_S36_duranscontigs	k__Bacteria (UID203)	5449	104	58	101	3	0	0	0	0	4.31	0	0
OM061_S29_duranscontigs	k__Bacteria (UID203)	5449	104	58	101	3	0	0	0	0	4.31	0	0
OM058_S27_duranscontigs	root (UID1)	5656	56	24	55	1	0	0	0	0	4.17	0	0
OL002_S1_duranscontigs	k__Bacteria (UID203)	5449	104	58	101	3	0	0	0	0	2.04	0	0
OM032_S20_duranscontigs	k__Bacteria (UID203)	5449	104	58	103	1	0	0	0	0	1.72	0	0
OM002_S7_duranscontigs	k__Bacteria (UID203)	5449	104	58	102	2	0	0	0	0	1.15	0	0
Ol025_S5_duranscontigs	k__Bacteria (UID203)	5449	104	58	103	1	0	0	0	0	0.57	0	0
OM009_S13_duranscontigs	k__Bacteria (UID203)	5449	104	58	102	2	0	0	0	0	0.31	0	0
OM008b_S12_duranscontigs	k__Bacteria (UID203)	5449	104	58	103	1	0	0	0	0	0.16	0	0
OL023_S4_duranscontigs	k__Bacteria (UID203)	5449	104	58	103	1	0	0	0	0	0.16	0	0
OM072_S37_duranscontigs	root (UID1)	5656	56	24	56	0	0	0	0	0	0	0	0
OM068_S34_duranscontigs	root (UID1)	5656	56	24	56	0	0	0	0	0	0	0	0
OM065_S33_duranscontigs	root (UID1)	5656	56	24	56	0	0	0	0	0	0	0	0
OM064_S32_duranscontigs	root (UID1)	5656	56	24	56	0	0	0	0	0	0	0	0
OM063_S31_duranscontigs	root (UID1)	5656	56	24	56	0	0	0	0	0	0	0	0
OM059_S28_duranscontigs	root (UID1)	5656	56	24	56	0	0	0	0	0	0	0	0
OM046_S65_duranscontigs	root (UID1)	5656	56	24	56	0	0	0	0	0	0	0	0
OM040_S26_duranscontigs	root (UID1)	5656	56	24	56	0	0	0	0	0	0	0	0
OM037_S25_duranscontigs	root (UID1)	5656	56	24	56	0	0	0	0	0	0	0	0
OM035_S24_duranscontigs	root (UID1)	5656	56	24	56	0	0	0	0	0	0	0	0
OM033a_S21_duranscontigs	root (UID1)	5656	56	24	56	0	0	0	0	0	0	0	0
OM022_S19_duranscontigs	root (UID1)	5656	56	24	56	0	0	0	0	0	0	0	0
OM020_S18_duranscontigs	root (UID1)	5656	56	24	56	0	0	0	0	0	0	0	0
OM019_S17_duranscontigs	root (UID1)	5656	56	24	56	0	0	0	0	0	0	0	0
OM018_S16_duranscontigs	root (UID1)	5656	56	24	56	0	0	0	0	0	0	0	0
OM014_S15_duranscontigs	root (UID1)	5656	56	24	56	0	0	0	0	0	0	0	0
OM011_S14_duranscontigs	root (UID1)	5656	56	24	56	0	0	0	0	0	0	0	0
OM008a_S67_duranscontigs	root (UID1)	5656	56	24	56	0	0	0	0	0	0	0	0
OM007_S11_duranscontigs	root (UID1)	5656	56	24	56	0	0	0	0	0	0	0	0
OM006_S10_duranscontigs	root (UID1)	5656	56	24	56	0	0	0	0	0	0	0	0
OM005_S9_duranscontigs	root (UID1)	5656	56	24	56	0	0	0	0	0	0	0	0
OM004_S8_duranscontigs	root (UID1)	5656	56	24	56	0	0	0	0	0	0	0	0
OL022_S3_duranscontigs	root (UID1)	5656	56	24	56	0	0	0	0	0	0	0	0
OL021_S2_duranscontigs	root (UID1)	5656	56	24	56	0	0	0	0	0	0	0	0
---------------------------	-----------------------	------------	------------	----------------	------	----	----	----	----	-----	---------------	----------------	------------------------

## Sheet: E.mundtii_Bins
----------------------------	-----------------------	------------	------------	----------------	------	----	----	----	----	-----	---------------	----------------	------------------------
Bin Id	Marker lineage	# genomes	# markers	# marker sets	0	1	2	3	4	5+	Completeness	Contamination	Strain heterogeneity
----------------------------	-----------------------	------------	------------	----------------	------	----	----	----	----	-----	---------------	----------------	------------------------
Ol025_S5_mundtiicontigs	k__Bacteria (UID203)	5449	104	58	96	8	0	0	0	0	7.21	0	0
OM019_S17_mundtiicontigs	k__Bacteria (UID203)	5449	104	58	102	2	0	0	0	0	2.59	0	0
OM072_S37_mundtiicontigs	root (UID1)	5656	56	24	56	0	0	0	0	0	0	0	0
OM070_S36_mundtiicontigs	root (UID1)	5656	56	24	56	0	0	0	0	0	0	0	0
OM069_S35_mundtiicontigs	root (UID1)	5656	56	24	56	0	0	0	0	0	0	0	0
OM068_S34_mundtiicontigs	root (UID1)	5656	56	24	56	0	0	0	0	0	0	0	0
OM065_S33_mundtiicontigs	root (UID1)	5656	56	24	56	0	0	0	0	0	0	0	0
OM064_S32_mundtiicontigs	root (UID1)	5656	56	24	56	0	0	0	0	0	0	0	0
OM063_S31_mundtiicontigs	root (UID1)	5656	56	24	56	0	0	0	0	0	0	0	0
OM062_S30_mundtiicontigs	root (UID1)	5656	56	24	56	0	0	0	0	0	0	0	0
OM061_S29_mundtiicontigs	root (UID1)	5656	56	24	56	0	0	0	0	0	0	0	0
OM059_S28_mundtiicontigs	root (UID1)	5656	56	24	56	0	0	0	0	0	0	0	0
OM058_S27_mundtiicontigs	root (UID1)	5656	56	24	56	0	0	0	0	0	0	0	0
OM046_S65_mundtiicontigs	root (UID1)	5656	56	24	56	0	0	0	0	0	0	0	0
OM040_S26_mundtiicontigs	root (UID1)	5656	56	24	56	0	0	0	0	0	0	0	0
OM037_S25_mundtiicontigs	root (UID1)	5656	56	24	56	0	0	0	0	0	0	0	0
OM035_S24_mundtiicontigs	root (UID1)	5656	56	24	56	0	0	0	0	0	0	0	0
OM034_S23_mundtiicontigs	root (UID1)	5656	56	24	56	0	0	0	0	0	0	0	0
OM033c_S22_mundtiicontigs	root (UID1)	5656	56	24	56	0	0	0	0	0	0	0	0
OM033b_S66_mundtiicontigs	root (UID1)	5656	56	24	56	0	0	0	0	0	0	0	0
OM033a_S21_mundtiicontigs	root (UID1)	5656	56	24	56	0	0	0	0	0	0	0	0
OM032_S20_mundtiicontigs	root (UID1)	5656	56	24	56	0	0	0	0	0	0	0	0
OM022_S19_mundtiicontigs	root (UID1)	5656	56	24	56	0	0	0	0	0	0	0	0
OM020_S18_mundtiicontigs	root (UID1)	5656	56	24	56	0	0	0	0	0	0	0	0
OM018_S16_mundtiicontigs	root (UID1)	5656	56	24	56	0	0	0	0	0	0	0	0
OM014_S15_mundtiicontigs	root (UID1)	5656	56	24	56	0	0	0	0	0	0	0	0
OM011_S14_mundtiicontigs	root (UID1)	5656	56	24	56	0	0	0	0	0	0	0	0
OM009_S13_mundtiicontigs	root (UID1)	5656	56	24	56	0	0	0	0	0	0	0	0
OM008b_S12_mundtiicontigs	root (UID1)	5656	56	24	56	0	0	0	0	0	0	0	0
OM008a_S67_mundtiicontigs	root (UID1)	5656	56	24	56	0	0	0	0	0	0	0	0
OM007_S11_mundtiicontigs	root (UID1)	5656	56	24	56	0	0	0	0	0	0	0	0
OM006_S10_mundtiicontigs	root (UID1)	5656	56	24	56	0	0	0	0	0	0	0	0
OM005_S9_mundtiicontigs	root (UID1)	5656	56	24	56	0	0	0	0	0	0	0	0
OM004_S8_mundtiicontigs	root (UID1)	5656	56	24	56	0	0	0	0	0	0	0	0
OM002_S7_mundtiicontigs	root (UID1)	5656	56	24	56	0	0	0	0	0	0	0	0
OM001_S6_mundtiicontigs	root (UID1)	5656	56	24	56	0	0	0	0	0	0	0	0
OL023_S4_mundtiicontigs	root (UID1)	5656	56	24	56	0	0	0	0	0	0	0	0
OL022_S3_mundtiicontigs	root (UID1)	5656	56	24	56	0	0	0	0	0	0	0	0
OL021_S2_mundtiicontigs	root (UID1)	5656	56	24	56	0	0	0	0	0	0	0	0
OL002_S1_mundtiicontigs	root (UID1)	5656	56	24	56	0	0	0	0	0	0	0	0
----------------------------	-----------------------	------------	------------	----------------	------	----	----	----	----	-----	---------------	----------------	------------------------

## Sheet: E.hirae_Bins
--------------------------	-------	----------	------------	------------	------------------	---	----	----	----	----	-----	---------------	----------------	------------------------
Bin Id	Marke	r lineage	# genomes	# markers	# marker sets	0	1	2	3	4	5+	Completeness	Contamination	Strain heterogeneity
--------------------------	-------	----------	------------	------------	------------------	---	----	----	----	----	-----	---------------	----------------	------------------------
Ol025_S5_hiraecontigs	root	(UID1)	5656	56	24	56	0	0	0	0	0	0	0	0
OM072_S37_hiraecontigs	root	(UID1)	5656	56	24	56	0	0	0	0	0	0	0	0
OM070_S36_hiraecontigs	root	(UID1)	5656	56	24	56	0	0	0	0	0	0	0	0
OM069_S35_hiraecontigs	root	(UID1)	5656	56	24	56	0	0	0	0	0	0	0	0
OM068_S34_hiraecontigs	root	(UID1)	5656	56	24	56	0	0	0	0	0	0	0	0
OM065_S33_hiraecontigs	root	(UID1)	5656	56	24	56	0	0	0	0	0	0	0	0
OM064_S32_hiraecontigs	root	(UID1)	5656	56	24	56	0	0	0	0	0	0	0	0
OM063_S31_hiraecontigs	root	(UID1)	5656	56	24	56	0	0	0	0	0	0	0	0
OM062_S30_hiraecontigs	root	(UID1)	5656	56	24	56	0	0	0	0	0	0	0	0
OM061_S29_hiraecontigs	root	(UID1)	5656	56	24	56	0	0	0	0	0	0	0	0
OM059_S28_hiraecontigs	root	(UID1)	5656	56	24	56	0	0	0	0	0	0	0	0
OM058_S27_hiraecontigs	root	(UID1)	5656	56	24	56	0	0	0	0	0	0	0	0
OM046_S65_hiraecontigs	root	(UID1)	5656	56	24	56	0	0	0	0	0	0	0	0
OM040_S26_hiraecontigs	root	(UID1)	5656	56	24	56	0	0	0	0	0	0	0	0
OM037_S25_hiraecontigs	root	(UID1)	5656	56	24	56	0	0	0	0	0	0	0	0
OM035_S24_hiraecontigs	root	(UID1)	5656	56	24	56	0	0	0	0	0	0	0	0
OM034_S23_hiraecontigs	root	(UID1)	5656	56	24	56	0	0	0	0	0	0	0	0
OM033c_S22_hiraecontigs	root	(UID1)	5656	56	24	56	0	0	0	0	0	0	0	0
OM033b_S66_hiraecontigs	root	(UID1)	5656	56	24	56	0	0	0	0	0	0	0	0
OM033a_S21_hiraecontigs	root	(UID1)	5656	56	24	56	0	0	0	0	0	0	0	0
OM032_S20_hiraecontigs	root	(UID1)	5656	56	24	56	0	0	0	0	0	0	0	0
OM022_S19_hiraecontigs	root	(UID1)	5656	56	24	56	0	0	0	0	0	0	0	0
OM020_S18_hiraecontigs	root	(UID1)	5656	56	24	56	0	0	0	0	0	0	0	0
OM019_S17_hiraecontigs	root	(UID1)	5656	56	24	56	0	0	0	0	0	0	0	0
OM018_S16_hiraecontigs	root	(UID1)	5656	56	24	56	0	0	0	0	0	0	0	0
OM014_S15_hiraecontigs	root	(UID1)	5656	56	24	56	0	0	0	0	0	0	0	0
OM011_S14_hiraecontigs	root	(UID1)	5656	56	24	56	0	0	0	0	0	0	0	0
OM009_S13_hiraecontigs	root	(UID1)	5656	56	24	56	0	0	0	0	0	0	0	0
OM008b_S12_hiraecontigs	root	(UID1)	5656	56	24	56	0	0	0	0	0	0	0	0
OM008a_S67_hiraecontigs	root	(UID1)	5656	56	24	56	0	0	0	0	0	0	0	0
OM007_S11_hiraecontigs	root	(UID1)	5656	56	24	56	0	0	0	0	0	0	0	0
OM006_S10_hiraecontigs	root	(UID1)	5656	56	24	56	0	0	0	0	0	0	0	0
OM005_S9_hiraecontigs	root	(UID1)	5656	56	24	56	0	0	0	0	0	0	0	0
OM004_S8_hiraecontigs	root	(UID1)	5656	56	24	56	0	0	0	0	0	0	0	0
OM002_S7_hiraecontigs	root	(UID1)	5656	56	24	56	0	0	0	0	0	0	0	0
OM001_S6_hiraecontigs	root	(UID1)	5656	56	24	56	0	0	0	0	0	0	0	0
OL023_S4_hiraecontigs	root	(UID1)	5656	56	24	56	0	0	0	0	0	0	0	0
OL022_S3_hiraecontigs	root	(UID1)	5656	56	24	56	0	0	0	0	0	0	0	0
OL021_S2_hiraecontigs	root	(UID1)	5656	56	24	56	0	0	0	0	0	0	0	0
OL002_S1_hiraecontigs	root	(UID1)	5656	56	24	56	0	0	0	0	0	0	0	0
--------------------------	-------	----------	------------	------------	------------------	---	----	----	----	----	-----	---------------	----------------	------------------------
